# Supplementary material for: Modulating Crossover Frequency and Interference for Obligate Crossovers in Saccharomyces cerevisiae Meiosis
Source: G3 (Bethesda). 2017 Mar 17;7(5):1511–24. doi: 10.1534/g3.117.040071 (PMC5427503; doi:10.1534/g3.117.040071)
Supplement: Supplementary file 11 [file 1511TableS2.xlsx]

## Sheet: Sheet1
Table S2. Summary of sequencing statistics for spores derived from 54
mlh3D, pch2D and mlh3D pch2D tetrads.
Spore ID	SNPs genotyped	Coverage Depth (X)
mlh3-15A	58620	20.9389
mlh3-15B	57165	18.7316
mlh3-15C	57387	19.4544
mlh3-15D	58477	19.7988
mlh3-16A	58109	19.6466
mlh3-16B	58009	17.0246
mlh3-16C	58028	19.5546
mlh3-16D	57415	19.9601
mlh3-17A	58063	20.2228
mlh3-17B	58080	22.469
mlh3-17C	57814	20.7718
mlh3-17D	57701	20.4122
mlh3-18A	58066	18.5823
mlh3-18B	58413	19.7643
mlh3-18C	57191	15.4466
mlh3-18D	57845	16.9037
mlh3-19A	57609	18.5418
mlh3-19B	57822	23.9712
mlh3-19C	57839	18.053
mlh3-19D	57857	21.0967
mlh3-20A	58223	17.7882
mlh3-20B	58372	17.6572
mlh3-20C	57159	16.101
mlh3-20D	57738	20.2857
mlh3-21A	59721	26.7089
mlh3-21B	60176	30.9476
mlh3-21C	60331	29.5013
mlh3-21D	59903	25.1777
mlh3-22A	60070	30.6447
mlh3-22B	59679	26.1294
mlh3-22C	60001	22.3787
mlh3-22D	60130	21.2339
mlh3-23A	59929	30.4802
mlh3-23B	60087	32.9905
mlh3-23C	59970	30.1999
mlh3-23D	59868	26.6504
mlh3-24A	59625	26.244
mlh3-24B	60143	28.6815
mlh3-24C	60038	24.2143
mlh3-24D	60030	25.6751
mlh3-25A	59849	35.2182
mlh3-25B	59948	37.5587
mlh3-25C	59967	33.9448
mlh3-25D	59944	30.729
mlh3-26A	60074	34.6381
mlh3-26B	59947	32.2038
mlh3-26C	60013	28.812
mlh3-26D	60035	26.4939
mlh3-29A	60397	37.8114
mlh3-29B	60184	25.1735
mlh3-29C	60080	22.6344
mlh3-29D	59872	19.082
mlh3-30A	60132	21.4407
mlh3-30B	60093	20.1142
mlh3-30C	60212	18.4584
mlh3-30D	59936	23.029
mlh3-31A	60219	25.6743
mlh3-31B	60017	36.8573
mlh3-31C	59909	19.209
mlh3-31D	60270	17.8668
mlh3-32A	59796	22.8353
mlh3-32B	60185	32.0818
mlh3-32C	60431	27.5139
mlh3-32D	59990	24.9405
mlh3-33A	60181	27.1428
mlh3-33B	60282	28.5319
mlh3-33C	60126	29.4644
mlh3-33D	59966	20.8903
mlh3-34A	60410	27.7826
mlh3-34B	60007	32.2612
mlh3-34C	60226	37.6915
mlh3-34D	60147	32.0543
mlh3-36A	60102	19.6801
mlh3-36B	60298	30.8656
mlh3-36C	60258	23.3309
mlh3-36D	60044	29.3318
pch2-1A	59641	17.3292
pch2-1B	59894	11.4446
pch2-1C	59687	13.649
pch2-1D	60021	19.4377
pch2-2A	59243	28.3532
pch2-2B	59971	14.0412
pch2-2C	60031	16.4981
pch2-2D	59803	17.9239
pch2-6A	58758	15.0175
pch2-6B	59366	52.8081
pch2-6C	59766	32.8796
pch2-6D	58165	12.21
pch2-7A	56875	8.49405
pch2-7B	58944	14.8183
pch2-7C	58592	18.2773
pch2-7D	57471	10.5831
pch2-8A	59296	30.4327
pch2-8B	59653	38.203
pch2-8C	59925	18.5326
pch2-8D	57558	9.49564
pch2-9A	57250	9.16727
pch2-9B	57404	9.64731
pch2-9C	59168	20.5601
pch2-9D	52135	4.97566
pch2-10A	60353	19.1235
pch2-10B	43387	3.3789
pch2-10C	60237	21.1136
pch2-10D	55448	7.42466
pch2-11A	59605	56.3543
pch2-11B	46251	3.52033
pch2-11C	59441	50.7612
pch2-11D	55464	6.63777
pch2-12A	60304	26.9907
pch2-12B	58844	16.5292
pch2-12C	57272	8.79466
pch2-12D	52071	5.75788
pch2-14A	60041	12.2966
pch2-14B	59994	19.071
pch2-14C	57961	11.9134
pch2-14D	59406	33.121
pch2-15A	60110	22.5882
pch2-15B	59556	26.8898
pch2-15C	59602	31.8969
pch2-15D	60078	26.8373
pch2-17A	57175	6.81864
pch2-17B	59969	93.8724
pch2-17C	59007	47.2228
pch2-17D	54773	6.32061
pch2-19A	59310	27.5005
pch2-19B	58382	10.5824
pch2-19C	58105	9.23541
pch2-19D	54355	4.77939
pch2-21A	58966	15.3348
pch2-21B	59082	17.8884
pch2-21C	59527	41.6663
pch2-21D	59061	12.6763
pch2-27A	60035	19.47
pch2-27B	60213	37.8104
pch2-27C	59946	21.731
pch2-27D	60235	20.493
mlh3pch2-1A	60130	32.5845
mlh3pch2-1B	58295	9.82733
mlh3pch2-1C	59443	26.6163
mlh3pch2-1D	58477	10.6914
mlh3pch2-2A	59884	27.3768
mlh3pch2-2B	59087	19.0156
mlh3pch2-2C	57737	8.13546
mlh3pch2-2D	60181	30.3341
mlh3pch2-3A	60051	25.3444
mlh3pch2-3B	59491	25.3074
mlh3pch2-3C	59355	26.5222
mlh3pch2-3D	59733	47.2365
mlh3pch2-4A	59611	19.231
mlh3pch2-4B	59636	21.7069
mlh3pch2-4C	57900	8.47429
mlh3pch2-4D	59568	31.835
mlh3pch2-5A	59063	16.1847
mlh3pch2-5B	59296	19.7064
mlh3pch2-5C	59194	24.2161
mlh3pch2-5D	60256	34.2401
mlh3pch2-6A	59517	36.3884
mlh3pch2-6B	59460	30.015
mlh3pch2-6C	59282	26.6995
mlh3pch2-6D	58772	11.3907
mlh3pch2-7A	60165	30.3981
mlh3pch2-7B	60310	31.2276
mlh3pch2-7C	59371	20.7015
mlh3pch2-7D	60033	36.676
mlh3pch2-8A	60031	32.8158
mlh3pch2-8B	60151	29.9217
mlh3pch2-8C	56795	6.65356
mlh3pch2-8D	60254	33.2536
mlh3pch2-9A	59969	27.7138
mlh3pch2-9B	59937	31.8617
mlh3pch2-9C	60187	32.2045
mlh3pch2-9D	60306	26.2186
mlh3pch2-10A	60169	35.2547
mlh3pch2-10B	60147	30.8513
mlh3pch2-10C	60137	31.5678
mlh3pch2-10D	60040	33.5315
mlh3pch2-11A	59948	29.2593
mlh3pch2-11B	60101	30.7207
mlh3pch2-11C	59870	32.4286
mlh3pch2-11D	59950	30.8914
mlh3pch2-21A	60005	21.5481
mlh3pch2-21B	60154	29.5357
mlh3pch2-21C	60253	26.4289
mlh3pch2-21D	60220	23.6496
mlh3pch2-22A	59879	20.0438
mlh3pch2-22B	60295	35.2368
mlh3pch2-22C	60138	21.0142
mlh3pch2-22D	59967	21.4042
mlh3pch2-23A	59992	24.3505
mlh3pch2-23B	60181	29.1994
mlh3pch2-23C	60098	23.6482
mlh3pch2-23D	60075	23.4434
mlh3pch2-24a	60199	29.093
mlh3pch2-24B	60341	28.4223
mlh3pch2-24C	60118	27.8637
mlh3pch2-24D	60187	31.3045
mlh3pch2-25A	60107	32.1254
mlh3pch2-25B	60310	25.232
mlh3pch2-25C	60093	23.6528
mlh3pch2-25D	60064	27.4306
mlh3pch2-26A	59912	21.2294
mlh3pch2-26B	60284	35.1266
mlh3pch2-26C	59905	27.8308
mlh3pch2-26D	60284	30.0113
mlh3pch2-27A	60060	28.825
mlh3pch2-27B	60301	34.3202
mlh3pch2-27C	60056	33.5592
mlh3pch2-27D	59764	16.5883
mlh3pch2-28A	60335	17.3538
mlh3pch2-28B	60114	33.0552
mlh3pch2-28C	60296	49.7104
mlh3pch2-28D	60157	34.2871
mlh3pch2-29A	60103	27.5384
mlh3pch2-29B	60265	36.3926
mlh3pch2-29C	59874	26.4477
mlh3pch2-29D	60351	21.4722
