# Supplementary material for: Modulating Crossover Frequency and Interference for Obligate Crossovers in Saccharomyces cerevisiae Meiosis
Source: G3 (Bethesda). 2017 Mar 17;7(5):1511–24. doi: 10.1534/g3.117.040071 (PMC5427503; doi:10.1534/g3.117.040071)
Supplement: Supplementary file 12 [file 1511TableS3.xlsx]

## Sheet: Sheet1
Table S3 Number of crossovers (CO), non-crossovers (NCO) and non-exchange chromosomes (NEC) in
54 mlh3∆, pch2∆ and mlh3∆ pch2∆ tetrads.
Tetrad-ID	CO	NCO	NEC
mlh3_15	61	77	1
mlh3_16	56	62	1
mlh3_17	64	45	0
mlh3_18	86	42	0
mlh3_19	77	43	0
mlh3_20	66	38	1
mlh3_21	54	38	1
mlh3_22	61	54	1
mlh3_23	67	65	0
mlh3_24	63	41	0
mlh3_25	57	36	0
mlh3_26	62	36	2
mlh3_29	62	64	1
mlh3_30	53	43	0
mlh3_31	61	48	1
mlh3_32	78	61	0
mlh3_33	60	52	0
mlh3_34	72	50	1
mlh3_36	64	45	0
mlh3pch2_1	125	117	0
mlh3pch2_2	114	113	0
mlh3pch2_3	89	82	0
mlh3pch2_4	99	77	1
mlh3pch2_5	68	56	0
mlh3pch2_6	100	84	0
mlh3pch2_7	136	134	0
mlh3pch2_8	73	77	0
mlh3pch2_9	147	163	0
mlh3pch2_10	95	96	1
mlh3pch2_11	94	87	0
mlh3pch2_21	128	97	0
mlh3pch2_22	104	78	0
mlh3pch2_23	80	61	0
mlh3pch2_24	76	62	0
mlh3pch2_25	92	61	1
mlh3pch2_26	75	85	0
mlh3pch2_27	98	106	0
mlh3pch2_28	94	113	1
mlh3pch2_29	109	124	0
pch2_1	129	96	0
pch2_2	140	86	0
pch2_6	164	95	0
pch2_7	121	100	0
pch2_8	114	64	0
pch2_9	137	93	1
pch2_10	120	93	0
pch2_11	134	91	0
pch2_12	141	84	0
pch2_14	149	79	0
pch2_15	103	39	0
pch2_17	197	140	0
pch2_19	123	82	0
pch2_21	105	35	0
pch2_27	171	112	0
wt_1	72	37	0
wt_2	97	44	0
wt_3	97	52	0
wt_4	107	33	0
wt_5	109	49	0
wt_6	105	43	0
wt_7	100	43	0
wt_8	91	32	0
wt_9	100	49	0
wt_10	84	39	0
wt_11	87	42	0
wt_14	79	42	0
wt_15	84	42	0
wt_16	92	34	0
wt_17	94	30	0
wt_18	88	47	0
wt_19	79	40	0
wt_20	99	44	0
wt_21	100	40	0
wt_22	90	38	0
wt_23	91	34	0
wt_24	89	44	0
wt_25	93	30	0
wt_27	102	49	0
wt_28	101	33	0
wt_29	85	55	0
wt_30	84	46	0
wt_31	106	56	0
wt_32	87	37	0
wt_33	81	43	0
wt_34	105	46	0
wt_35	96	30	0
wt_36	95	32	0
wt_37	92	29	0
wt_38	76	38	0
wt_39	77	41	0
wt_40	86	47	0
wt_41	97	31	0
wt_42	95	51	0
wt_43	94	33	0
wt_45	101	38	0
wt_46	101	64	0
wt_47	101	44	0
wt_48	94	38	0
wt_49	96	39	0
wt_50	99	52	0
wt_501	116	41	0
wt_502	96	61	1
wt_503	96	56	0
wt_504	88	59	0
wt_505	83	48	0
wt_507	72	41	1
wt_509	100	94	0
wt_510	87	101	0
wt_513	130	67	0
wt_514	105	58	0
wt_515	89	45	0
wt_516	88	81	0
wt_520	77	20	0
wt_523	68	46	0
wt_524	94	33	0
wt_525	88	28	0
wt_526	105	59	0
wt_527	96	54	0
wt_528	104	100	0
wt_530	107	44	0
Wild-type data are merged and re-analyzed from Krishnaprasad et al. 2015 (wt_501 to wt_530) and Mancera et al. 2008 (wt_1 to wt_50).
Literature cited
Krishnaprasad, G. N., M. T. Anand, G. Lin, M. M. Tekkedil, L. M. Steinmetz et al., 2015 Variation in crossover frequencies perturb crossover assurance without affecting meiotic chromosome segregation in Saccharomyces cerevisiae. Genetics 199: 399-412.
Mancera, E., R. Bourgon, A. Brozzi, W. Huber and L. M. Steinmetz, 2008 High-resolution mapping of meiotic crossovers and non-crossovers in yeast. Nature 454: 479-485.
