# Supplementary material for: Modulating Crossover Frequency and Interference for Obligate Crossovers in Saccharomyces cerevisiae Meiosis
Source: G3 (Bethesda). 2017 Mar 17;7(5):1511–24. doi: 10.1534/g3.117.040071 (PMC5427503; doi:10.1534/g3.117.040071)
Supplement: Supplementary file 18 [file 1511TableS9.xlsx]

## Sheet: Sheet1
Table S9 Distribution of gene conversion tracts on all non-exchange chromosomes (NEC). N = number of events observed.
Tetrad ID	NEC	Min. distance for adjacent gene	Tract_type (n)
		conversion tracts (3:1, 1:3 or 0:4. 4:0 only)
mlh3_20	1	NA	No gene conversion detected
mlh3_26	1	5012	3:1 or 1:3 tract (2)
mlh3_15	6	NA	Double CO or NCO (1) ;3:1 or 1:3 tract (1)
mlh3_29	6	17502.8	3:1 or 1:3 tract (3)
mlh3_34	6	29005	3:1 or 1:3 tract (3)
mlh3_16	9	45852.8	3:1 or 1:3 tract (4)
mlh3_21	9	NA	3:1 or 1:3 tract (1)
mlh3_26	9	156105	3:1 or 1:3 tract (2)
mlh3_31	11	50030	3:1 or 1:3 tract (3)
mlh3_22	16	22028.8	3:1 or 1:3 tract (8); Double gene conversion at chromosome end (1)
mlh3pch2_10	1	NA	3:1 or 1:3 tract (1)
mlh3pch2_4	1	NA	3:1 or 1:3 tract (1)
mlh3pch2_28	1	4046.25	3:1 or 1:3 tract (4)
mlh3pch2_25	6	137472	3:1 or 1:3 tract (2)
pch2_9	9	235780	3:1 or 1:3 tract (2)
wt_502	6	NA	3:1 or 1:3 tract (1)
wt_507	9	NA	Double CO or NCO (1)
Out of 17 NECs, only two chromosomes (one in wt_507 and another in mlh3_15) have genotype changes that can be annotated as a double crossover or non-crossover.
The tract lengths associated with them are small (1005 bp and 4099 bp). Therefore they are likely to be double NCOs and do not change our estimates of the number of NECs.
