# Supplementary material for: Modulating Crossover Frequency and Interference for Obligate Crossovers in Saccharomyces cerevisiae Meiosis
Source: G3 (Bethesda). 2017 Mar 17;7(5):1511–24. doi: 10.1534/g3.117.040071 (PMC5427503; doi:10.1534/g3.117.040071)
Supplement: Supplementary file 20 [file 1511FileS1.zip]

Archive with 55 entries (54 files):
- S1 File/
- S1 File/mlh3pch2_1.tiff
- S1 File/mlh3pch2_10.tiff
- S1 File/mlh3pch2_11.tiff
- S1 File/mlh3pch2_2.tiff
- S1 File/mlh3pch2_21.tiff
- S1 File/mlh3pch2_22.tiff
- S1 File/mlh3pch2_23.tiff
- S1 File/mlh3pch2_24.tiff
- S1 File/mlh3pch2_25.tiff
- S1 File/mlh3pch2_26.tiff
- S1 File/mlh3pch2_27.tiff
- S1 File/mlh3pch2_28.tiff
- S1 File/mlh3pch2_29.tiff
- S1 File/mlh3pch2_3.tiff
- S1 File/mlh3pch2_4.tiff
- S1 File/mlh3pch2_5.tiff
- S1 File/mlh3pch2_6.tiff
- S1 File/mlh3pch2_7.tiff
- S1 File/mlh3pch2_8.tiff
- S1 File/mlh3pch2_9.tiff
- S1 File/mlh3_15.tiff
- S1 File/mlh3_16.tiff
- S1 File/mlh3_17.tiff
- S1 File/mlh3_18.tiff
- S1 File/mlh3_19.tiff
- S1 File/mlh3_20.tiff
- S1 File/mlh3_21.tiff
- S1 File/mlh3_22.tiff
- S1 File/mlh3_23.tiff
- S1 File/mlh3_24.tiff
- S1 File/mlh3_25.tiff
- S1 File/mlh3_26.tiff
- S1 File/mlh3_29.tiff
- S1 File/mlh3_30.tiff
- S1 File/mlh3_31.tiff
- S1 File/mlh3_32.tiff
- S1 File/mlh3_33.tiff
- S1 File/mlh3_34.tiff
- S1 File/mlh3_36.tiff
- S1 File/pch2_1.tiff
- S1 File/pch2_10.tiff
- S1 File/pch2_11.tiff
- S1 File/pch2_12.tiff
- S1 File/pch2_14.tiff
- S1 File/pch2_15.tiff
- S1 File/pch2_17.tiff
- S1 File/pch2_19.tiff
- S1 File/pch2_2.tiff
- S1 File/pch2_21.tiff
- S1 File/pch2_27.tiff
- S1 File/pch2_6.tiff
- S1 File/pch2_7.tiff
- S1 File/pch2_8.tiff
- S1 File/pch2_9.tiff
